# Supplementary material for: Transcriptomic analysis reveals the mechanism of thermosensitive genic male sterility (TGMS) of Brassica napus under the high temperature inducement
Source: BMC Genomics. 2019 Aug 13;20:644. doi: 10.1186/s12864-019-6008-3 (PMC6691554; doi:10.1186/s12864-019-6008-3)
Supplement: Supplementary file 1 — Table S1. Sumary of the RNA-seq data. (XLS 19 kb) [file 12864_2019_6008_MOESM1_ESM.xls]

## Sheet: Sheet1
Table S1 Sumary of the RNA-seq data
Sample	Raw reads	Raw base (bp)	De-adaptor reads	De-adaptor bases (bp)	Clean reads	Clean base (bp)	Average reads length (bp)	Ratio
160S-MF	57818154	5839633554	49553586	5004912186	45263606	4465810696	98.66	0.9134
160S-MS	68606002	6929206202	65310678	6596378478	60008172	5924611785	98.7	0.9165
Total	126424156	12768839756	114864264	11601290664	105271778	10390422481	98.7	0.9165
