# Supplementary material for: Transcriptomic analysis reveals the mechanism of thermosensitive genic male sterility (TGMS) of Brassica napus under the high temperature inducement
Source: BMC Genomics. 2019 Aug 13;20:644. doi: 10.1186/s12864-019-6008-3 (PMC6691554; doi:10.1186/s12864-019-6008-3)
Supplement: Supplementary file 3 — Table S2. Gene Ontology (GO) terms assigned to the unigenes. (XLSX 11 kb) [file 12864_2019_6008_MOESM3_ESM.xlsx]

## Sheet: Sheet1
Table S2 Gene Ontology (GO) terms assigned to the unigenes
GO_namespace	Term	Ratio	all_sequences_num(include children)
biological_process	cell proliferation	0.0356295	36
	cellular component organization or biogenesis	1.40439	1419
	metabolic process	22.024	22253
	growth	0.00593824	6
	developmental process	0.222684	225
	response to stimulus	3.11956	3152
	carbon utilization	0.0128662	13
	reproductive process	0.23555	238
	cell killing	0.0306809	31
	negative regulation of biological process	0.0960016	97
	multicellular organismal process	0.364212	368
	immune system process	0.320665	324
	viral reproduction	0.0108868	11
	death	0.514648	520
	regulation of molecular function	0.719517	727
	rhythmic process	0.00197941	2
	biological regulation	4.71892	4768
	regulation of biological process	4.60709	4655
	multi-organism process	0.20388	206
	reproduction	0.242478	245
	cellular process	18.081	18269
	localization	3.68072	3719
	negative regulation of molecular function	0.347387	351
	biological adhesion	0.00593824	6
	locomotion	0.0108868	11
	positive regulation of biological process	0.0771971	78
	positive regulation of molecular function	0.144497	146
	signaling	1.5291	1545
	establishment of localization	3.65004	3688
cellular_component	organelle	6.42518	6492
	virion part	0.000989707	1
	cell	10.2959	10403
	membrane-enclosed lumen	0.40578	410
	cell part	10.2959	10403
	cell junction	0.0277118	28
	symplast	0.016825	17
	synapse	0.00494854	5
	synapse part	0.00296912	3
	virion	0.000989707	1
	extracellular matrix	0.0425574	43
	organelle part	2.16548	2188
	macromolecular complex	2.41686	2442
	extracellular region part	0.113816	115
	membrane part	4.67835	4727
	extracellular region	0.762074	770
	membrane	6.49941	6567
molecular_function	protein binding transcription factor activity	0.0722486	73
	receptor activity	0.60966	616
	nucleic acid binding transcription factor activity	0.794735	803
	binding	19.2953	19496
	transporter activity	2.14964	2172
	channel regulator activity	0.0118765	12
	molecular transducer activity	0.728424	736
	catalytic activity	18.1037	18292
	enzyme regulator activity	0.500792	506
	structural molecule activity	0.591845	598
	electron carrier activity	0.866983	876
	translation regulator activity	0.000989707	1
	antioxidant activity	0.30384	307
	nutrient reservoir activity	0.0593824	60
