# Supplementary material for: Transcriptomic analysis reveals the mechanism of thermosensitive genic male sterility (TGMS) of Brassica napus under the high temperature inducement
Source: BMC Genomics. 2019 Aug 13;20:644. doi: 10.1186/s12864-019-6008-3 (PMC6691554; doi:10.1186/s12864-019-6008-3)
Supplement: Supplementary file 4 — Table S3. KOG anotation of the mapped genes. (XLSX 9 kb) [file 12864_2019_6008_MOESM4_ESM.xlsx]

## Sheet: All-Unigene_KOG_class_annot
Table S3 KOG anotation of the mapped genes
Code	Functional-Categories	Unigene-Number
O	Posttranslational modification, protein turnover, chaperones	1568
T	Signal transduction mechanisms	1345
R	General function prediction only	1207
U	Intracellular trafficking, secretion, and vesicular transport	811
G	Carbohydrate transport and metabolism	809
E	Amino acid transport and metabolism	768
J	Translation, ribosomal structure and biogenesis	712
A	RNA processing and modification	677
Q	Secondary metabolites biosynthesis, transport and catabolism	651
I	Lipid transport and metabolism	566
P	Inorganic ion transport and metabolism	559
C	Energy production and conversion	500
Z	Cytoskeleton	447
D	Cell cycle control, cell division, chromosome partitioning	437
S	Function unknown	422
K	Transcription	395
L	Replication, recombination and repair	337
M	Cell wall/membrane/envelope biogenesis	229
F	Nucleotide transport and metabolism	179
B	Chromatin structure and dynamics	178
H	Coenzyme transport and metabolism	160
Y	Nuclear structure	73
V	Defense mechanisms	65
W	Extracellular structures	19
N	Cell motility	9
