# Supplementary material for: Transcriptomic analysis reveals the mechanism of thermosensitive genic male sterility (TGMS) of Brassica napus under the high temperature inducement
Source: BMC Genomics. 2019 Aug 13;20:644. doi: 10.1186/s12864-019-6008-3 (PMC6691554; doi:10.1186/s12864-019-6008-3)
Supplement: Supplementary file 5 — Table S4. Functional annotation of DEGs based on KEGG categorization. (XLSX 20 kb) [file 12864_2019_6008_MOESM5_ESM.xlsx]

## Sheet: Sheet1
Table S4 Functional annotation of DEGs based on KEGG categorization.
Pathway	Pathway_type	Gene_num
ko04745, Phototransduction - fly	Organismal Systems/Sensory System	45
ko04744, Phototransduction	Organismal Systems/Sensory System	42
ko04740, Olfactory transduction	Organismal Systems/Sensory System	38
ko04742, Taste transduction	Organismal Systems/Sensory System	4
ko04721, Synaptic vesicle cycle	Organismal Systems/Nervous System	249
ko04722, Neurotrophin signaling pathway	Organismal Systems/Nervous System	185
ko04720, Long-term potentiation	Organismal Systems/Nervous System	182
ko04724, Glutamatergic synapse	Organismal Systems/Nervous System	151
ko04727, GABAergic synapse	Organismal Systems/Nervous System	135
ko04730, Long-term depression	Organismal Systems/Nervous System	86
ko04725, Cholinergic synapse	Organismal Systems/Nervous System	45
ko04726, Serotonergic synapse	Organismal Systems/Nervous System	45
ko04666, Fc gamma R-mediated phagocytosis	Organismal Systems/Immune System	253
ko04612, Antigen processing and presentation	Organismal Systems/Immune System	182
ko04662, B cell receptor signaling pathway	Organismal Systems/Immune System	136
ko04650, Natural killer cell mediated cytotoxicity	Organismal Systems/Immune System	127
ko04062, Chemokine signaling pathway	Organismal Systems/Immune System	103
ko04620, Toll-like receptor signaling pathway	Organismal Systems/Immune System	102
ko04664, Fc epsilon RI signaling pathway	Organismal Systems/Immune System	91
ko04621, NOD-like receptor signaling pathway	Organismal Systems/Immune System	89
ko04660, T cell receptor signaling pathway	Organismal Systems/Immune System	88
ko04623, Cytosolic DNA-sensing pathway	Organismal Systems/Immune System	82
ko04670, Leukocyte transendothelial migration	Organismal Systems/Immune System	57
ko04622, RIG-I-like receptor signaling pathway	Organismal Systems/Immune System	38
ko04966, Collecting duct acid secretion	Organismal Systems/Excretory System	109
ko04961, Endocrine and other factor-regulated calcium reabsorption	Organismal Systems/Excretory System	79
ko04962, Vasopressin-regulated water reabsorption	Organismal Systems/Excretory System	65
ko04960, Aldosterone-regulated sodium reabsorption	Organismal Systems/Excretory System	37
ko04964, Proximal tubule bicarbonate reclamation	Organismal Systems/Excretory System	26
ko04626, Plant-pathogen interaction	Organismal Systems/Environmental Adaptation	710
ko04712, Circadian rhythm - plant	Organismal Systems/Environmental Adaptation	145
ko04710, Circadian rhythm	Organismal Systems/Environmental Adaptation	82
ko04711, Circadian rhythm - fly	Organismal Systems/Environmental Adaptation	9
ko04910, Insulin signaling pathway	Organismal Systems/Endocrine System	328
ko04914, Progesterone-mediated oocyte maturation	Organismal Systems/Endocrine System	217
ko03320, PPAR signaling pathway	Organismal Systems/Endocrine System	131
ko04912, GnRH signaling pathway	Organismal Systems/Endocrine System	123
ko04916, Melanogenesis	Organismal Systems/Endocrine System	117
ko04920, Adipocytokine signaling pathway	Organismal Systems/Endocrine System	80
ko04976, Bile secretion	Organismal Systems/Digestive System	127
ko04972, Pancreatic secretion	Organismal Systems/Digestive System	114
ko05031, Amphetamine addiction	Organismal Systems/Digestive System	112
ko04978, Mineral absorption	Organismal Systems/Digestive System	61
ko04971, Gastric acid secretion	Organismal Systems/Digestive System	38
ko04970, Salivary secretion	Organismal Systems/Digestive System	38
ko04974, Protein digestion and absorption	Organismal Systems/Digestive System	29
ko04973, Carbohydrate digestion and absorption	Organismal Systems/Digestive System	29
ko04975, Fat digestion and absorption	Organismal Systems/Digestive System	14
ko04977, Vitamin digestion and absorption	Organismal Systems/Digestive System	5
ko04360, Axon guidance	Organismal Systems/Development	160
ko04380, Osteoclast differentiation	Organismal Systems/Development	128
ko04320, Dorso-ventral axis formation	Organismal Systems/Development	41
ko04270, Vascular smooth muscle contraction	Organismal Systems/Circulatory System	118
ko04260, Cardiac muscle contraction	Organismal Systems/Circulatory System	75
ko00624, Polycyclic aromatic hydrocarbon degradation	Metabolism/Xenobiotics Biodegradation and Metabolism	230
ko00627, Aminobenzoate degradation	Metabolism/Xenobiotics Biodegradation and Metabolism	229
ko00363, Bisphenol degradation	Metabolism/Xenobiotics Biodegradation and Metabolism	217
ko00982, Drug metabolism - cytochrome P450	Metabolism/Xenobiotics Biodegradation and Metabolism	185
ko00980, Metabolism of xenobiotics by cytochrome P450	Metabolism/Xenobiotics Biodegradation and Metabolism	185
ko00983, Drug metabolism - other enzymes	Metabolism/Xenobiotics Biodegradation and Metabolism	77
ko00909, Sesquiterpenoid and triterpenoid biosynthesis	Metabolism/Xenobiotics Biodegradation and Metabolism	77
ko00625, Chloroalkane and chloroalkene degradation	Metabolism/Xenobiotics Biodegradation and Metabolism	56
ko00626, Naphthalene degradation	Metabolism/Xenobiotics Biodegradation and Metabolism	29
ko00362, Benzoate degradation	Metabolism/Xenobiotics Biodegradation and Metabolism	23
ko00643, Styrene degradation	Metabolism/Xenobiotics Biodegradation and Metabolism	20
ko00361, Chlorocyclohexane and chlorobenzene degradation	Metabolism/Xenobiotics Biodegradation and Metabolism	12
ko00351, DDT degradation	Metabolism/Xenobiotics Biodegradation and Metabolism	8
ko00364, Fluorobenzoate degradation	Metabolism/Xenobiotics Biodegradation and Metabolism	4
ko00623, Toluene degradation	Metabolism/Xenobiotics Biodegradation and Metabolism	4
ko00230, Purine metabolism	Metabolism/Nucleotide Metabolism	544
ko05203, Viral carcinogenesis	Metabolism/Nucleotide Metabolism	536
ko00240, Pyrimidine metabolism	Metabolism/Nucleotide Metabolism	450
ko00903, Limonene and pinene degradation	Metabolism/Metabolism of Terpenoids and Polyketides	248
ko00900, Terpenoid backbone biosynthesis	Metabolism/Metabolism of Terpenoids and Polyketides	216
ko00906, Carotenoid biosynthesis	Metabolism/Metabolism of Terpenoids and Polyketides	103
ko00904, Diterpenoid biosynthesis	Metabolism/Metabolism of Terpenoids and Polyketides	75
ko00908, Zeatin biosynthesis	Metabolism/Metabolism of Terpenoids and Polyketides	59
ko00905, Brassinosteroid biosynthesis	Metabolism/Metabolism of Terpenoids and Polyketides	34
ko00902, Monoterpenoid biosynthesis	Metabolism/Metabolism of Terpenoids and Polyketides	23
ko00253, Tetracycline biosynthesis	Metabolism/Metabolism of Terpenoids and Polyketides	21
ko01053, Biosynthesis of siderophore group nonribosomal peptides	Metabolism/Metabolism of Terpenoids and Polyketides	15
ko01051, Biosynthesis of ansamycins	Metabolism/Metabolism of Terpenoids and Polyketides	10
ko00523, Polyketide sugar unit biosynthesis	Metabolism/Metabolism of Terpenoids and Polyketides	5
ko00281, Geraniol degradation	Metabolism/Metabolism of Terpenoids and Polyketides	4
ko00480, Glutathione metabolism	Metabolism/Metabolism of Other Amino Acids	330
ko00250, Alanine, aspartate and glutamate metabolism	Metabolism/Metabolism of Other Amino Acids	220
ko00460, Cyanoamino acid metabolism	Metabolism/Metabolism of Other Amino Acids	214
ko00410, beta-Alanine metabolism	Metabolism/Metabolism of Other Amino Acids	149
ko00450, Selenocompound metabolism	Metabolism/Metabolism of Other Amino Acids	77
ko00073, Cutin, suberine and wax biosynthesis	Metabolism/Metabolism of Other Amino Acids	77
ko00430, Taurine and hypotaurine metabolism	Metabolism/Metabolism of Other Amino Acids	48
ko00440, Phosphonate and phosphinate metabolism	Metabolism/Metabolism of Other Amino Acids	31
ko05032, Morphine addiction	Metabolism/Metabolism of Other Amino Acids	31
ko00471, D-Glutamine and D-glutamate metabolism	Metabolism/Metabolism of Other Amino Acids	15
ko00860, Porphyrin and chlorophyll metabolism	Metabolism/Metabolism of Cofactors and Vitamins	171
ko00130, Ubiquinone and other terpenoid-quinone biosynthesis	Metabolism/Metabolism of Cofactors and Vitamins	130
ko00770, Pantothenate and CoA biosynthesis	Metabolism/Metabolism of Cofactors and Vitamins	110
ko00670, One carbon pool by folate	Metabolism/Metabolism of Cofactors and Vitamins	82
ko00780, Biotin metabolism	Metabolism/Metabolism of Cofactors and Vitamins	66
ko00790, Folate biosynthesis	Metabolism/Metabolism of Cofactors and Vitamins	61
ko00760, Nicotinate and nicotinamide metabolism	Metabolism/Metabolism of Cofactors and Vitamins	46
ko00750, Vitamin B6 metabolism	Metabolism/Metabolism of Cofactors and Vitamins	39
ko00830, Retinol metabolism	Metabolism/Metabolism of Cofactors and Vitamins	37
ko00740, Riboflavin metabolism	Metabolism/Metabolism of Cofactors and Vitamins	24
ko00785, Lipoic acid metabolism	Metabolism/Metabolism of Cofactors and Vitamins	15
ko00730, Thiamine metabolism	Metabolism/Metabolism of Cofactors and Vitamins	15
ko00564, Glycerophospholipid metabolism	Metabolism/Lipid Metabolism	316
ko00561, Glycerolipid metabolism	Metabolism/Lipid Metabolism	214
ko00071, Fatty acid metabolism	Metabolism/Lipid Metabolism	163
ko01040, Biosynthesis of unsaturated fatty acids	Metabolism/Lipid Metabolism	132
ko00592, alpha-Linolenic acid metabolism	Metabolism/Lipid Metabolism	127
ko00061, Fatty acid biosynthesis	Metabolism/Lipid Metabolism	126
ko00100, Steroid biosynthesis	Metabolism/Lipid Metabolism	100
ko00565, Ether lipid metabolism	Metabolism/Lipid Metabolism	89
ko00062, Fatty acid elongation	Metabolism/Lipid Metabolism	87
ko00600, Sphingolipid metabolism	Metabolism/Lipid Metabolism	74
ko04713, Circadian entrainment	Metabolism/Lipid Metabolism	73
ko00590, Arachidonic acid metabolism	Metabolism/Lipid Metabolism	46
ko00591, Linoleic acid metabolism	Metabolism/Lipid Metabolism	44
ko00072, Synthesis and degradation of ketone bodies	Metabolism/Lipid Metabolism	18
ko00510, N-Glycan biosynthesis	Metabolism/Glycan Biosynthesis and Metabolism	174
ko00513, Various types of N-glycan biosynthesis	Metabolism/Glycan Biosynthesis and Metabolism	116
ko00563, Glycosylphosphatidylinositol(GPI)-anchor biosynthesis	Metabolism/Glycan Biosynthesis and Metabolism	65
ko00511, Other glycan degradation	Metabolism/Glycan Biosynthesis and Metabolism	43
ko00603, Glycosphingolipid biosynthesis - globo series	Metabolism/Glycan Biosynthesis and Metabolism	33
ko00540, Lipopolysaccharide biosynthesis	Metabolism/Glycan Biosynthesis and Metabolism	22
ko00531, Glycosaminoglycan degradation	Metabolism/Glycan Biosynthesis and Metabolism	22
ko00604, Glycosphingolipid biosynthesis - ganglio series	Metabolism/Glycan Biosynthesis and Metabolism	18
ko00514, Other types of O-glycan biosynthesis	Metabolism/Glycan Biosynthesis and Metabolism	8
ko00550, Peptidoglycan biosynthesis	Metabolism/Glycan Biosynthesis and Metabolism	2
ko00190, Oxidative phosphorylation	Metabolism/Energy Metabolism	609
ko05169, Epstein-Barr virus infection	Metabolism/Energy Metabolism	607
ko00680, Methane metabolism	Metabolism/Energy Metabolism	487
ko00710, Carbon fixation in photosynthetic organisms	Metabolism/Energy Metabolism	323
ko00195, Photosynthesis	Metabolism/Energy Metabolism	245
ko05134, Legionellosis	Metabolism/Energy Metabolism	244
ko00910, Nitrogen metabolism	Metabolism/Energy Metabolism	174
ko00720, Carbon fixation pathways in prokaryotes	Metabolism/Energy Metabolism	120
ko00920, Sulfur metabolism	Metabolism/Energy Metabolism	119
ko00196, Photosynthesis - antenna proteins	Metabolism/Energy Metabolism	75
ko00500, Starch and sucrose metabolism	Metabolism/Carbohydrate Metabolism	720
ko00520, Amino sugar and nucleotide sugar metabolism	Metabolism/Carbohydrate Metabolism	459
ko00010, Glycolysis / Gluconeogenesis	Metabolism/Carbohydrate Metabolism	430
ko00040, Pentose and glucuronate interconversions	Metabolism/Carbohydrate Metabolism	327
ko00620, Pyruvate metabolism	Metabolism/Carbohydrate Metabolism	307
ko05034, Alcoholism	Metabolism/Carbohydrate Metabolism	296
ko00630, Glyoxylate and dicarboxylate metabolism	Metabolism/Carbohydrate Metabolism	293
ko00020, Citrate cycle (TCA cycle)	Metabolism/Carbohydrate Metabolism	244
ko00562, Inositol phosphate metabolism	Metabolism/Carbohydrate Metabolism	226
ko00051, Fructose and mannose metabolism	Metabolism/Carbohydrate Metabolism	207
ko04728, Dopaminergic synapse	Metabolism/Carbohydrate Metabolism	204
ko00030, Pentose phosphate pathway	Metabolism/Carbohydrate Metabolism	190
ko00052, Galactose metabolism	Metabolism/Carbohydrate Metabolism	160
ko00053, Ascorbate and aldarate metabolism	Metabolism/Carbohydrate Metabolism	139
ko00640, Propanoate metabolism	Metabolism/Carbohydrate Metabolism	127
ko00650, Butanoate metabolism	Metabolism/Carbohydrate Metabolism	96
ko00660, C5-Branched dibasic acid metabolism	Metabolism/Carbohydrate Metabolism	29
ko05033, Nicotine addiction	Metabolism/Carbohydrate Metabolism	27
ko00940, Phenylpropanoid biosynthesis	Metabolism/Biosynthesis of Other Secondary Metabolites	586
ko00945, Stilbenoid, diarylheptanoid and gingerol biosynthesis	Metabolism/Biosynthesis of Other Secondary Metabolites	257
ko00960, Tropane, piperidine and pyridine alkaloid biosynthesis	Metabolism/Biosynthesis of Other Secondary Metabolites	145
ko00950, Isoquinoline alkaloid biosynthesis	Metabolism/Biosynthesis of Other Secondary Metabolites	94
ko00941, Flavonoid biosynthesis	Metabolism/Biosynthesis of Other Secondary Metabolites	94
ko00966, Glucosinolate biosynthesis	Metabolism/Biosynthesis of Other Secondary Metabolites	58
ko00521, Streptomycin biosynthesis	Metabolism/Biosynthesis of Other Secondary Metabolites	43
ko00401, Novobiocin biosynthesis	Metabolism/Biosynthesis of Other Secondary Metabolites	39
ko00901, Indole alkaloid biosynthesis	Metabolism/Biosynthesis of Other Secondary Metabolites	26
ko00524, Butirosin and neomycin biosynthesis	Metabolism/Biosynthesis of Other Secondary Metabolites	23
ko00965, Betalain biosynthesis	Metabolism/Biosynthesis of Other Secondary Metabolites	11
ko00232, Caffeine metabolism	Metabolism/Biosynthesis of Other Secondary Metabolites	7
ko00944, Flavone and flavonol biosynthesis	Metabolism/Biosynthesis of Other Secondary Metabolites	4
ko00942, Anthocyanin biosynthesis	Metabolism/Biosynthesis of Other Secondary Metabolites	2
ko00360, Phenylalanine metabolism	Metabolism/Amino Acid Metabolism	420
ko00270, Cysteine and methionine metabolism	Metabolism/Amino Acid Metabolism	325
ko00330, Arginine and proline metabolism	Metabolism/Amino Acid Metabolism	311
ko00260, Glycine, serine and threonine metabolism	Metabolism/Amino Acid Metabolism	261
ko00400, Phenylalanine, tyrosine and tryptophan biosynthesis	Metabolism/Amino Acid Metabolism	188
ko00380, Tryptophan metabolism	Metabolism/Amino Acid Metabolism	186
ko00280, Valine, leucine and isoleucine degradation	Metabolism/Amino Acid Metabolism	156
ko00350, Tyrosine metabolism	Metabolism/Amino Acid Metabolism	156
ko00310, Lysine degradation	Metabolism/Amino Acid Metabolism	102
ko00290, Valine, leucine and isoleucine biosynthesis	Metabolism/Amino Acid Metabolism	100
ko00340, Histidine metabolism	Metabolism/Amino Acid Metabolism	81
ko00300, Lysine biosynthesis	Metabolism/Amino Acid Metabolism	60
ko05016, Huntington's disease	Human Diseases/Neurodegenerative Diseases	595
ko05010, Alzheimer's disease	Human Diseases/Neurodegenerative Diseases	463
ko05012, Parkinson's disease	Human Diseases/Neurodegenerative Diseases	380
ko05014, Amyotrophic lateral sclerosis (ALS)	Human Diseases/Neurodegenerative Diseases	129
ko05020, Prion diseases	Human Diseases/Neurodegenerative Diseases	70
ko04930, Type II diabetes mellitus	Human Diseases/Metabolic Diseases	111
ko04940, Type I diabetes mellitus	Human Diseases/Metabolic Diseases	72
ko05152, Tuberculosis	Human Diseases/Infectious Diseases	348
ko05166, HTLV-I infection	Human Diseases/Infectious Diseases	344
ko05164, Influenza A	Human Diseases/Infectious Diseases	239
ko05145, Toxoplasmosis	Human Diseases/Infectious Diseases	238
ko05110, Vibrio cholerae infection	Human Diseases/Infectious Diseases	212
ko05162, Measles	Human Diseases/Infectious Diseases	172
ko05204, Chemical carcinogenesis	Human Diseases/Infectious Diseases	171
ko05120, Epithelial cell signaling in Helicobacter pylori infection	Human Diseases/Infectious Diseases	170
ko05132, Salmonella infection	Human Diseases/Infectious Diseases	155
ko05202, Transcriptional misregulation in cancer	Human Diseases/Infectious Diseases	152
ko05131, Shigellosis	Human Diseases/Infectious Diseases	149
ko05160, Hepatitis C	Human Diseases/Infectious Diseases	133
ko05142, Chagas disease (American trypanosomiasis)	Human Diseases/Infectious Diseases	127
ko05130, Pathogenic Escherichia coli infection	Human Diseases/Infectious Diseases	120
ko05133, Pertussis	Human Diseases/Infectious Diseases	115
ko05100, Bacterial invasion of epithelial cells	Human Diseases/Infectious Diseases	99
ko05146, Amoebiasis	Human Diseases/Infectious Diseases	70
ko05140, Leishmaniasis	Human Diseases/Infectious Diseases	45
ko05143, African trypanosomiasis	Human Diseases/Infectious Diseases	7
ko05322, Systemic lupus erythematosus	Human Diseases/Immune System Diseases	162
ko05323, Rheumatoid arthritis	Human Diseases/Immune System Diseases	121
ko05340, Primary immunodeficiency	Human Diseases/Immune System Diseases	6
ko05416, Viral myocarditis	Human Diseases/Cardiovascular Diseases	75
ko05410, Hypertrophic cardiomyopathy (HCM)	Human Diseases/Cardiovascular Diseases	24
ko05414, Dilated cardiomyopathy	Human Diseases/Cardiovascular Diseases	7
ko05412, Arrhythmogenic right ventricular cardiomyopathy (ARVC)	Human Diseases/Cardiovascular Diseases	7
ko05200, Pathways in cancer	Human Diseases/Cancers	285
ko05215, Prostate cancer	Human Diseases/Cancers	158
ko05211, Renal cell carcinoma	Human Diseases/Cancers	137
ko05210, Colorectal cancer	Human Diseases/Cancers	120
ko05214, Glioma	Human Diseases/Cancers	110
ko05212, Pancreatic cancer	Human Diseases/Cancers	109
ko05213, Endometrial cancer	Human Diseases/Cancers	72
ko05218, Melanoma	Human Diseases/Cancers	66
ko05220, Chronic myeloid leukemia	Human Diseases/Cancers	66
ko05223, Non-small cell lung cancer	Human Diseases/Cancers	60
ko05221, Acute myeloid leukemia	Human Diseases/Cancers	55
ko05222, Small cell lung cancer	Human Diseases/Cancers	53
ko05219, Bladder cancer	Human Diseases/Cancers	52
ko05216, Thyroid cancer	Human Diseases/Cancers	45
ko05217, Basal cell carcinoma	Human Diseases/Cancers	16
ko03010, Ribosome	Genetic Information Processing/Translation	1281
ko03013, RNA transport	Genetic Information Processing/Translation	632
ko03015, mRNA surveillance pathway	Genetic Information Processing/Translation	504
ko03008, Ribosome biogenesis in eukaryotes	Genetic Information Processing/Translation	341
ko05168, Herpes simplex infection	Genetic Information Processing/Translation	335
ko00970, Aminoacyl-tRNA biosynthesis	Genetic Information Processing/Translation	259
ko03040, Spliceosome	Genetic Information Processing/Transcription	731
ko03022, Basal transcription factors	Genetic Information Processing/Transcription	180
ko05161, Hepatitis B	Genetic Information Processing/Transcription	178
ko03020, RNA polymerase	Genetic Information Processing/Transcription	166
ko03420, Nucleotide excision repair	Genetic Information Processing/Replication and Repair	384
ko03030, DNA replication	Genetic Information Processing/Replication and Repair	352
ko03440, Homologous recombination	Genetic Information Processing/Replication and Repair	348
ko03460, Fanconi anemia pathway	Genetic Information Processing/Replication and Repair	346
ko03430, Mismatch repair	Genetic Information Processing/Replication and Repair	310
ko03410, Base excision repair	Genetic Information Processing/Replication and Repair	111
ko03450, Non-homologous end-joining	Genetic Information Processing/Replication and Repair	20
ko04141, Protein processing in endoplasmic reticulum	Genetic Information Processing/Folding, Sorting and Degradation	800
ko04120, Ubiquitin mediated proteolysis	Genetic Information Processing/Folding, Sorting and Degradation	508
ko03018, RNA degradation	Genetic Information Processing/Folding, Sorting and Degradation	430
ko03050, Proteasome	Genetic Information Processing/Folding, Sorting and Degradation	242
ko03060, Protein export	Genetic Information Processing/Folding, Sorting and Degradation	215
ko04066, HIF-1 signaling pathway	Genetic Information Processing/Folding, Sorting and Degradation	215
ko04130, SNARE interactions in vesicular transport	Genetic Information Processing/Folding, Sorting and Degradation	159
ko04122, Sulfur relay system	Genetic Information Processing/Folding, Sorting and Degradation	47
ko04080, Neuroactive ligand-receptor interaction	Environmental Information Processing/Signaling Molecules and Interaction	23
ko04075, Plant hormone signal transduction	Environmental Information Processing/Signal Transduction	1116
ko04310, Wnt signaling pathway	Environmental Information Processing/Signal Transduction	348
ko04070, Phosphatidylinositol signaling system	Environmental Information Processing/Signal Transduction	251
ko04010, MAPK signaling pathway	Environmental Information Processing/Signal Transduction	209
ko04350, TGF-beta signaling pathway	Environmental Information Processing/Signal Transduction	183
ko04020, Calcium signaling pathway	Environmental Information Processing/Signal Transduction	158
ko04370, VEGF signaling pathway	Environmental Information Processing/Signal Transduction	132
ko04150, mTOR signaling pathway	Environmental Information Processing/Signal Transduction	132
ko02020, Two-component system	Environmental Information Processing/Signal Transduction	70
ko04012, ErbB signaling pathway	Environmental Information Processing/Signal Transduction	64
ko04330, Notch signaling pathway	Environmental Information Processing/Signal Transduction	63
ko04723, Retrograde endocannabinoid signaling	Environmental Information Processing/Signal Transduction	63
ko04064, NF-kappa B signaling pathway	Environmental Information Processing/Signal Transduction	62
ko04013, MAPK signaling pathway - fly	Environmental Information Processing/Signal Transduction	41
ko04630, Jak-STAT signaling pathway	Environmental Information Processing/Signal Transduction	40
ko04340, Hedgehog signaling pathway	Environmental Information Processing/Signal Transduction	29
ko04011, MAPK signaling pathway - yeast	Environmental Information Processing/Signal Transduction	14
ko02010, ABC transporters	Environmental Information Processing/Membrane Transport	79
ko03070, Bacterial secretion system	Environmental Information Processing/Membrane Transport	55
ko04144, Endocytosis	Cellular Processes/Transport and Catabolism	461
ko04145, Phagosome	Cellular Processes/Transport and Catabolism	384
ko04146, Peroxisome	Cellular Processes/Transport and Catabolism	327
ko04142, Lysosome	Cellular Processes/Transport and Catabolism	235
ko04140, Regulation of autophagy	Cellular Processes/Transport and Catabolism	100
ko04810, Regulation of actin cytoskeleton	Cellular Processes/Cell Motility	289
ko04110, Cell cycle	Cellular Processes/Cell Growth and Death	488
ko04114, Oocyte meiosis	Cellular Processes/Cell Growth and Death	429
ko04111, Cell cycle - yeast	Cellular Processes/Cell Growth and Death	369
ko04151, PI3K-Akt signaling pathway	Cellular Processes/Cell Growth and Death	367
ko04113, Meiosis - yeast	Cellular Processes/Cell Growth and Death	288
ko04115, p53 signaling pathway	Cellular Processes/Cell Growth and Death	135
ko04112, Cell cycle - Caulobacter	Cellular Processes/Cell Growth and Death	69
ko04210, Apoptosis	Cellular Processes/Cell Growth and Death	61
ko04510, Focal adhesion	Cellular Processes/Cell Communication	163
ko04520, Adherens junction	Cellular Processes/Cell Communication	151
ko04530, Tight junction	Cellular Processes/Cell Communication	142
ko04540, Gap junction	Cellular Processes/Cell Communication	111
Annotation Unigene num is :27817
TOTAL_EC is:994
TOTAL_PATHWAY is:295
