# Supplementary material for: Transcriptomic analysis reveals the mechanism of thermosensitive genic male sterility (TGMS) of Brassica napus under the high temperature inducement
Source: BMC Genomics. 2019 Aug 13;20:644. doi: 10.1186/s12864-019-6008-3 (PMC6691554; doi:10.1186/s12864-019-6008-3)
Supplement: Supplementary file 6 — Table S5. KEGG pathway enrichment analysis of differentially expressed genes between 160S-MF and 160S-MS. (XLS 50 kb) [file 12864_2019_6008_MOESM6_ESM.xls]

## Sheet: Sheet1
Table S5 KEGG pathway enrichemnt analysis of differecntially expressed genes between 160S-MF and 160S-MS
Pathway type	Pathway type	Pathway	MF_MS_p_up_num	MF_MS_p_down_num
Cellular Processes	Cell Communication	ko04530, Tight junction	0	1
		ko04540, Gap junction	0	1
		ko04510, Focal adhesion	0	7
		ko04520, Adherens junction	0	8
	Cell Growth and Death	ko04113, Meiosis - yeast	0	1
		ko04115, p53 signaling pathway	0	1
		ko04111, Cell cycle - yeast	1	1
		ko04114, Oocyte meiosis	1	3
		ko04110, Cell cycle	1	4
		ko04151, PI3K-Akt signaling pathway	0	9
	Cell Motility	ko04810, Regulation of actin cytoskeleton	0	26
	Transport and Catabolism	ko04142, Lysosome	1	3
		ko04146, Peroxisome	3	5
		ko04144, Endocytosis	5	10
		ko04145, Phagosome	1	15
Environmental Information Processing	Membrane Transport	ko02010, ABC transporters	1	0
		ko03070, Bacterial secretion system	1	0
	Signal Transduction	ko04064, NF-kappa B signaling pathway	0	1
		ko04330, Notch signaling pathway	0	1
		ko04350, TGF-beta signaling pathway	1	1
		ko02020, Two-component system	0	2
		ko04020, Calcium signaling pathway	0	2
		ko04723, Retrograde endocannabinoid signaling	0	3
		ko04070, Phosphatidylinositol signaling system	0	5
		ko04075, Plant hormone signal transduction	13	6
		ko04370, VEGF signaling pathway	0	7
		ko04010, MAPK signaling pathway	4	7
	Signal Transduction	ko04310, Wnt signaling pathway	1	10
Genetic Information Processing	Folding, Sorting and Degradation	ko04130, SNARE interactions in vesicular transport	0	1
		ko03050, Proteasome	2	1
		ko04120, Ubiquitin mediated proteolysis	2	1
		ko04066, HIF-1 signaling pathway	0	3
		ko03060, Protein export	2	5
		ko03018, RNA degradation	2	6
		ko04141, Protein processing in endoplasmic reticulum	11	10
	Replication and Repair	ko03410, Base excision repair	0	1
		ko03440, Homologous recombination	0	1
		ko03460, Fanconi anemia pathway	0	1
		ko03030, DNA replication	0	2
		ko03420, Nucleotide excision repair	0	2
		ko03430, Mismatch repair	0	2
	Transcription	ko03020, RNA polymerase	1	1
		ko03040, Spliceosome	8	1
		ko03022, Basal transcription factors	0	4
	Translation	ko03008, Ribosome biogenesis in eukaryotes	0	1
		ko00970, Aminoacyl-tRNA biosynthesis	1	1
		ko03015, mRNA surveillance pathway	1	4
		ko05168, Herpes simplex infection	2	5
		ko03013, RNA transport	5	6
		ko03010, Ribosome	6	14
Human Diseases	Cancers	ko05215, Prostate cancer	0	1
		ko05220, Chronic myeloid leukemia	0	1
		ko05210, Colorectal cancer	0	7
		ko05211, Renal cell carcinoma	0	7
		ko05212, Pancreatic cancer	0	7
		ko05200, Pathways in cancer	0	9
	Cardiovascular Diseases	ko05416, Viral myocarditis	0	7
	Immune System Diseases	ko05323, Rheumatoid arthritis	1	6
	Infectious Diseases	ko05166, HTLV-I infection	1	0
		ko05204, Chemical carcinogenesis	2	0
		ko05145, Toxoplasmosis	4	0
		ko05130, Pathogenic Escherichia coli infection	0	1
		ko05152, Tuberculosis	0	1
		ko05160, Hepatitis C	0	1
		ko05202, Transcriptional misregulation in cancer	0	1
		ko05164, Influenza A	4	1
		ko05162, Measles	4	3
		ko05110, Vibrio cholerae infection	1	7
		ko05133, Pertussis	0	8
		ko05100, Bacterial invasion of epithelial cells	0	9
		ko05120, Epithelial cell signaling in Helicobacter pylori infection	1	13
		ko05132, Salmonella infection	0	15
		ko05131, Shigellosis	0	16
	Metabolic Diseases	ko04930, Type II diabetes mellitus	0	2
		ko04940, Type I diabetes mellitus	0	2
	Neurodegenerative Diseases	ko05012, Parkinson's disease	1	1
		ko05010, Alzheimer's disease	0	2
		ko05016, Huntington's disease	1	4
		ko05014, Amyotrophic lateral sclerosis (ALS)	0	10
Metabolism	Amino Acid Metabolism	ko00310, Lysine degradation	1	0
		ko00340, Histidine metabolism	1	0
		ko00400, Phenylalanine, tyrosine and tryptophan biosynthesis	1	1
		ko00280, Valine, leucine and isoleucine degradation	1	2
		ko00350, Tyrosine metabolism	1	2
		ko00360, Phenylalanine metabolism	2	2
		ko00260, Glycine, serine and threonine metabolism	7	2
		ko00290, Valine, leucine and isoleucine biosynthesis	0	3
		ko00330, Arginine and proline metabolism	2	3
		ko00270, Cysteine and methionine metabolism	6	3
		ko00380, Tryptophan metabolism	2	4
	Biosynthesis of Other Secondary Metabolites	ko00950, Isoquinoline alkaloid biosynthesis	1	0
		ko00960, Tropane, piperidine and pyridine alkaloid biosynthesis	1	0
		ko00941, Flavonoid biosynthesis	0	1
		ko00965, Betalain biosynthesis	0	1
		ko00966, Glucosinolate biosynthesis	0	1
		ko00945, Stilbenoid, diarylheptanoid and gingerol biosynthesis	2	1
		ko00524, Butirosin and neomycin biosynthesis	0	2
		ko00521, Streptomycin biosynthesis	1	2
		ko00940, Phenylpropanoid biosynthesis	2	7
	Carbohydrate Metabolism	ko00640, Propanoate metabolism	1	0
		ko04728, Dopaminergic synapse	0	1
		ko05034, Alcoholism	0	1
		ko00650, Butanoate metabolism	0	2
		ko05033, Nicotine addiction	0	3
		ko00030, Pentose phosphate pathway	3	3
		ko00620, Pyruvate metabolism	3	3
		ko00020, Citrate cycle (TCA cycle)	2	5
		ko00052, Galactose metabolism	0	8
		ko00053, Ascorbate and aldarate metabolism	6	8
		ko00562, Inositol phosphate metabolism	1	9
		ko00051, Fructose and mannose metabolism	2	9
		ko00630, Glyoxylate and dicarboxylate metabolism	12	9
		ko00520, Amino sugar and nucleotide sugar metabolism	4	11
		ko00010, Glycolysis / Gluconeogenesis	3	12
		ko00040, Pentose and glucuronate interconversions	2	25
		ko00500, Starch and sucrose metabolism	1	31
	Energy Metabolism	ko00196, Photosynthesis - antenna proteins	1	0
		ko00920, Sulfur metabolism	1	0
		ko00195, Photosynthesis	3	0
		ko05134, Legionellosis	4	0
		ko00720, Carbon fixation pathways in prokaryotes	0	2
		ko00910, Nitrogen metabolism	7	4
		ko05169, Epstein-Barr virus infection	7	4
		ko00680, Methane metabolism	7	7
		ko00710, Carbon fixation in photosynthetic organisms	9	7
		ko00190, Oxidative phosphorylation	2	15
	Glycan Biosynthesis and Metabolism	ko00511, Other glycan degradation	0	1
		ko00563, Glycosylphosphatidylinositol(GPI)-anchor biosynthesis	0	1
		ko00513, Various types of N-glycan biosynthesis	1	1
		ko00510, N-Glycan biosynthesis	1	2
	Lipid Metabolism	ko00062, Fatty acid elongation	0	1
		ko00591, Linoleic acid metabolism	0	1
		ko00590, Arachidonic acid metabolism	1	1
		ko00592, alpha-Linolenic acid metabolism	2	2
		ko00100, Steroid biosynthesis	0	3
		ko00071, Fatty acid metabolism	2	3
		ko00565, Ether lipid metabolism	0	4
		ko01040, Biosynthesis of unsaturated fatty acids	0	4
		ko00561, Glycerolipid metabolism	2	4
		ko00564, Glycerophospholipid metabolism	3	7
	Metabolism of Cofactors and Vitamins	ko00760, Nicotinate and nicotinamide metabolism	2	0
		ko00130, Ubiquinone and other terpenoid-quinone biosynthesis	0	1
		ko00860, Porphyrin and chlorophyll metabolism	0	1
		ko00770, Pantothenate and CoA biosynthesis	0	2
		ko00830, Retinol metabolism	0	2
		ko00670, One carbon pool by folate	4	2
	Metabolism of Other Amino Acids	ko00073, Cutin, suberine and wax biosynthesis	1	0
		ko00480, Glutathione metabolism	4	1
		ko00430, Taurine and hypotaurine metabolism	0	2
		ko00450, Selenocompound metabolism	0	2
		ko00410, beta-Alanine metabolism	1	2
		ko00460, Cyanoamino acid metabolism	5	2
		ko05032, Morphine addiction	0	3
		ko00250, Alanine, aspartate and glutamate metabolism	2	5
	Metabolism of Terpenoids and Polyketides	ko00906, Carotenoid biosynthesis	1	0
		ko00903, Limonene and pinene degradation	3	0
		ko00908, Zeatin biosynthesis	0	1
		ko01051, Biosynthesis of ansamycins	1	1
	Nucleotide Metabolism	ko00230, Purine metabolism	6	1
		ko00240, Pyrimidine metabolism	5	2
		ko05203, Viral carcinogenesis	1	10
	Xenobiotics Biodegradation and Metabolism	ko00643, Styrene degradation	1	0
		ko00363, Bisphenol degradation	2	0
		ko00624, Polycyclic aromatic hydrocarbon degradation	2	0
		ko00627, Aminobenzoate degradation	3	0
		ko00909, Sesquiterpenoid and triterpenoid biosynthesis	4	0
		ko00362, Benzoate degradation	0	1
		ko00626, Naphthalene degradation	0	2
		ko00625, Chloroalkane and chloroalkene degradation	1	2
		ko00980, Metabolism of xenobiotics by cytochrome P450	2	2
		ko00982, Drug metabolism - cytochrome P450	2	2
Organismal Systems	Circulatory System	ko04260, Cardiac muscle contraction	0	1
	Development	ko04380, Osteoclast differentiation	0	7
		ko04360, Axon guidance	0	15
	Digestive System	ko04976, Bile secretion	1	0
		ko04974, Protein digestion and absorption	0	1
		ko04973, Carbohydrate digestion and absorption	0	2
		ko04978, Mineral absorption	0	6
		ko04972, Pancreatic secretion	1	8
	Endocrine System	ko04920, Adipocytokine signaling pathway	0	1
		ko04912, GnRH signaling pathway	0	3
		ko04914, Progesterone-mediated oocyte maturation	0	3
		ko03320, PPAR signaling pathway	0	5
		ko04910, Insulin signaling pathway	0	6
	Environmental Adaptation	ko04712, Circadian rhythm - plant	0	1
		ko04710, Circadian rhythm	1	1
		ko04626, Plant-pathogen interaction	2	15
	Excretory System	ko04962, Vasopressin-regulated water reabsorption	1	1
		ko04961, Endocrine and other factor-regulated calcium reabsorption	1	2
		ko04966, Collecting duct acid secretion	1	6
	Immune System	ko04621, NOD-like receptor signaling pathway	0	1
		ko04622, RIG-I-like receptor signaling pathway	0	1
		ko04612, Antigen processing and presentation	4	1
		ko04062, Chemokine signaling pathway	0	7
		ko04620, Toll-like receptor signaling pathway	0	7
		ko04650, Natural killer cell mediated cytotoxicity	0	7
		ko04662, B cell receptor signaling pathway	0	7
		ko04664, Fc epsilon RI signaling pathway	0	7
		ko04670, Leukocyte transendothelial migration	0	7
		ko04666, Fc gamma R-mediated phagocytosis	0	21
	Nervous System	ko04724, Glutamatergic synapse	0	6
		ko04722, Neurotrophin signaling pathway	0	7
		ko04727, GABAergic synapse	0	8
		ko04721, Synaptic vesicle cycle	2	12
		TOTAL_PATHWAY is:204	0	0
