# Supplementary material for: Transcriptomic analysis reveals the mechanism of thermosensitive genic male sterility (TGMS) of Brassica napus under the high temperature inducement
Source: BMC Genomics. 2019 Aug 13;20:644. doi: 10.1186/s12864-019-6008-3 (PMC6691554; doi:10.1186/s12864-019-6008-3)
Supplement: Supplementary file 7 — Table S6. Differentially expressed genes putatively involved in TGMS of B. napus. (XLS 36 kb) [file 12864_2019_6008_MOESM7_ESM.xls]

## Sheet: Up regulated genes in 160S-MS
Table S6 Differentially expressed genes putatively invovled in TGMS of B.napus
	ID	Protein
Skeleton proteins	comp81353_c0_seq3	Profilin
	comp82095_c0_seq6	Profilin-3
	comp83301_c0_seq24	Profilin
	comp131257_c0_seq1	Profilin
	comp99843_c0_seq1	Profilin
	comp41272_c0_seq1	Profilin
	comp65215_c0_seq1	Villin-4
	comp94449_c1_seq1	Rac-like GTP-binding protein ARAC1
	comp102081_c0_seq1	Rac-like GTP-binding protein RAC9
	comp32764_c0_seq1	Rac-like GTP-binding protein ARAC4
	comp56851_c0_seq2	Actin-depolymerizing factor 7
	comp73044_c0_seq4	Actin-depolymerizing factor 7
	comp54258_c0_seq1	Actin-depolymerizing factor
	comp59543_c0_seq1	Actin-depolymerizing factor
	comp77223_c0_seq1	Actin-depolymerizing factor 12
	comp24411_c0_seq1	Actin-depolymerizing factor
	comp59543_c0_seq1	Actin-depolymerizing factor
Rho of plant (ROP)	comp94449_c1_seq1	Rac-like GTP-binding protein ARAC1
	comp102081_c0_seq1	Rac-like GTP-binding protein RAC9
	comp32764_c0_seq1	Rac-like GTP-binding protein ARAC4
Calcium signal	comp77973_c0_seq4	Probable calcium-binding protein CML25
	comp67839_c0_seq1	Calmodulin-like protein 3
	comp81069_c0_seq1	Probable calcium-binding protein CML17
	comp62767_c0_seq1	Calmodulin-like protein 7
	comp74119_c0_seq1	Calcium-binding protein CML42
	comp68924_c0_seq1	Probable calcium-binding protein CML25
	comp67961_c0_seq3	Calmodulin-like protein 3
	comp77815_c0_seq1	Probable calcium-binding protein CML17
	comp69767_c0_seq1	Polcalcin Bra r 2
	comp17122_c0_seq2	Polcalcin Bra r 1
Auxin	comp74777_c0_seq1	Auxin-induced protein 15A
	comp16671_c0_seq2	Indole-3-acetic acid-induced protein ARG7
	comp49030_c0_seq1	Auxin response factor 7
	comp74020_c0_seq1	Auxin-induced protein 15A
	comp22058_c0_seq1	Indole-3-acetic acid-induced protein ARG7
	comp76265_c0_seq2	Auxin-induced protein X15
	comp13832_c0_seq1	Indole-3-acetic acid-amido synthetase GH3.17
GA	comp17032_c0_seq1	DELLA protein
	comp24766_c0_seq1	DELLA protein
	comp89591_c0_seq2	DELLA protein
	comp90671_c0_seq3	DELLA protein
Transcription factors	comp78135_c0_seq1	myb proto-oncogene protein
	comp79698_c0_seq1	myb proto-oncogene protein

## Sheet: Down regulated genes in 160S-MS
Table S6 Differentially expressed genes putatively invovled in TGMS of B.napus
	ID	Protein
Heat shock proteins(HSPs)	comp28822_c0_seq1	Heat shock cognate 70 kDa protein
	comp35357_c0_seq1	17.6 kDa class I heat shock protein 3
	comp76598_c0_seq2	Heat shock cognate 70 kDa protein 2
	comp47630_c0_seq1	Heat shock cognate 70 kDa protein
	comp82374_c0_seq5	Heat shock cognate 70 kDa protein
	comp68967_c0_seq1	Heat shock protein 90
Antioxidants	comp80717_c0_seq1	Peroxidase 31
	comp57976_c0_seq1	Peroxidase 42
	comp68135_c0_seq3	Peroxidase 34
	comp37937_c0_seq1	Peroxidase 52
	comp58041_c0_seq1	Peroxidase 42
	comp89473_c0_seq2	Catalase-2
	comp69437_c0_seq2	Superoxide dismutase [Fe], chloroplastic
	comp11044_c0_seq1	Glutathione S-transferase T3
Skeleton proteins	comp50090_c0_seq2	Actin-depolymerizing factor 10
Calcium signal	comp83898_c1_seq5	Probable calcium-binding protein CML35
	comp89861_c0_seq6	Probable calcium-binding protein CML21
Auxin	comp129559_c0_seq1	Auxin-responsive protein IAA3
	comp119849_c0_seq1	Auxin-responsive protein IAA3
	comp83549_c0_seq6	Auxin-responsive protein IAA18
	comp1414_c0_seq1	Indole-3-acetic acid-induced protein ARG7
	comp45325_c0_seq2	Auxin-induced protein 6B
	comp87724_c0_seq8	Auxin-induced protein 15A
	comp95388_c0_seq1	Auxin-induced protein X10A
	comp104672_c0_seq1	Indole-3-acetic acid-induced protein ARG7
JA	comp77097_c0_seq4	jasmonate ZIM domain-containing protein
	comp77511_c0_seq3	jasmonate ZIM domain-containing protein
	comp85587_c0_seq2	jasmonate ZIM domain-containing protein
	comp85742_c0_seq4	jasmonate ZIM domain-containing protein
	comp70124_c0_seq3	jasmonate O-methyltransferase activity
	comp59480_c0_seq1	jasmonate O-methyltransferase activity
ABA	comp71703_c0_seq3	abscisic acid receptor PYR/PYL family
	comp73496_c0_seq1	abscisic acid receptor PYR/PYL family
BR	comp65566_c0_seq2	protein brassinosteroid insensitive 1
	comp92383_c0_seq4	protein brassinosteroid insensitive 1
Transcription factors	comp27436_c0_seq2	MADS-box transcription factor
	comp46566_c0_seq1	MADS-box transcription factor
	comp72847_c0_seq3	MADS-box transcription factor
	comp74047_c0_seq1	MADS-box transcription factor
	comp76303_c0_seq1	MADS-box transcription factor
	comp81171_c0_seq1	MADS-box transcription factor
	comp83174_c0_seq6	MADS-box transcription factor
	comp83608_c0_seq1	MADS-box transcription factor
	comp86328_c0_seq1	MADS-box transcription factor
	comp71344_c0_seq5	nuclear transcription factor Y, alpha
	comp79366_c0_seq8	nuclear transcription factor Y, alpha
	comp15070_c0_seq1	myb proto-oncogene protein
	comp23128_c0_seq1	myb proto-oncogene protein
	comp57216_c0_seq3	myb proto-oncogene protein
	comp59554_c0_seq2	myb proto-oncogene protein
	comp64525_c0_seq1	myb proto-oncogene protein,
	comp65594_c0_seq2	myb proto-oncogene protein
	comp68014_c0_seq1	myb proto-oncogene protein
	comp68815_c0_seq4	myb proto-oncogene protein
	comp75925_c0_seq1	myb proto-oncogene protein
	comp77357_c0_seq13	myb proto-oncogene protein
	comp82706_c0_seq3	myb proto-oncogene protein
	comp82951_c0_seq7	myb proto-oncogene protein
	comp88416_c2_seq3	myb proto-oncogene protein
	comp88947_c0_seq2	myb proto-oncogene protein
	comp95915_c0_seq1	myb proto-oncogene protein
	comp96236_c0_seq1	myb proto-oncogene protein
	comp96273_c0_seq1	myb proto-oncogene protein
	comp76995_c0_seq2	heat shock transcription factor
	comp80634_c0_seq14	transcription factor TGA
	comp68415_c0_seq2	homeobox-leucine zipper protein
	comp72023_c0_seq5	homeobox-leucine zipper protein
	comp72277_c1_seq1	homeobox-leucine zipper protein
	comp74352_c0_seq9	homeobox-leucine zipper protein
	comp76253_c0_seq2	homeobox-leucine zipper protein
	comp78340_c0_seq3	homeobox-leucine zipper protein
	comp79826_c0_seq2	homeobox-leucine zipper protein
	comp80597_c1_seq1	homeobox-leucine zipper protein
