# Supplementary material for: Transcriptomic analysis reveals the mechanism of thermosensitive genic male sterility (TGMS) of Brassica napus under the high temperature inducement
Source: BMC Genomics. 2019 Aug 13;20:644. doi: 10.1186/s12864-019-6008-3 (PMC6691554; doi:10.1186/s12864-019-6008-3)
Supplement: Supplementary file 8 — Table S7. Primers used for qRT-PCR. (XLSX 9 kb) [file 12864_2019_6008_MOESM8_ESM.xlsx]

## Sheet: Sheet1
Table S7 Primers used for qRT-PCR
Genes	Forward primer sequences (5′-3′)	Reverse primer sequences (5′-3′)
Auxin-induced protein1	F： AAGCGGAATAAGGCAGATCGTGAG	R： GGCTTTGGCAGTTTTCCTCATCC
Auxin-induced protein 6B	F: CAGTTTGTGTAGGTAGCGAGTGC	R: GAATCAGACCGAGAAATGAACCG
Hesp70-1	F：TACGAAGGAGAGAGAGCGAGGAC	R: ATCGTTAGTGATGGTAATCTTGTTCTTC
Hsp70-2	F: GGAGAGAGAGCAAGAACCAAGGATA	R: CTGCCTCCTGTACCATCTTCTCAA
Profilin1	F: AGCCGCAGCCGCAATCTTCGGTCAT	R: CCTTCTTGCCACGGATTACAGC
Profilin 2	F: TGGTCAGGGTCATCACCTAACCG	R: CCTTCTTGCCACGGATTACAGC
CML17	F: CCAAGAAGTTAGACGAAGAGCAAATC	R: ACGAGTCCGTTACTTTTAGTGTCAGC
Probable pectate lyase 3	F: ATTATCGTCATTCGCCACATTAGCA	R: GCTCTCTTCTTGTGCTGTTGATTGA
Ubc9	F: GCATCTGCCTCGACATCTTGA	R: GACAGCAGCACCTTGGAAATG
Ubc21	F: CCTCTGCAGCCTCCTCAAGT	R: CATATCTCCCCTGTCTTGAAATGC
